# Supplementary material for: Knowledge and awareness of mitochondrial diseases among physicians in the tertiary hospitals in Ghana
Source: PLoS One. 2022 Oct 20;17(10):e0276549. doi: 10.1371/journal.pone.0276549 (PMC9584519; doi:10.1371/journal.pone.0276549)
Supplement: S1 Data — (XLSX) [file pone.0276549.s001.xlsx]

## Sheet: Sheet1
Facility	ID: Questionnaire	Gender of Participants	Number of years of medical practice	Rank of Participants	Q1. Are you aware of mitochondrial diseases?	Q2. In your opinion are mitochondrial diseases common among Ghanaians?	Q3. How often do MDs diagnose patients with mitochondrial diseases?	Q4. What do you think is the estimated prevalence per 1,000 population of Ghana?	Q5. Are mitochondrial diseases associated with other chronic diseases?	Q6. Are mitochondrial diseases associated with acute illnesses?	Q7. Which of the following apply to mitochondrial diseases? (They are infectious diseases)	Q7. Which of the following apply to mitochondrial diseases? (They are non-infectious diseases)	Q7. Which of the following apply to mitochondrial diseases? (They are easily diagnosed)	Q7. Which of the following apply to mitochondrial diseases? (They are difficult to diagnose)	Q7. Which of the following apply to mitochondrial diseases? (They are genetic diseases associated with only the mitochondrial DNA)	Q7. Which of the following apply to mitochondrial diseases? (They are diseases associated with both the nuclear and the mitochondrial DNA)	Q8. Which gender is usually diagnosed with mitochondrial diseases?	Q9. What age categories are usually diagnosed with mitochondrial diseases?	Q10. How often do you encounter the following mitochondrial disease conditions (Encephalopathy)	Q10. Ataxia	Q10. Ophthalmoplegia	Q10. Encephalomyopathy	Q10. Seizers	Q10. Myopathy	Q10. Peripheral neuropathy	Q10. Neurogenic weakness	Q10. Monoclonal epilepsy	Q10. Lactic acidosis	Q10. Leigh’s syndrome	Q10. Alpers disease	Q10. Kearns-Sayre syndrome	Q10. Sengers syndrome	Q10. Pearson syndrome	Q10. Dementia	Q10. Multiple sclerosis	Q10. Rheumatoid arthritis	Q11. What symptoms are usually associated with mitochondrial diseases? (Nervous system dysfunction)	Q11. Anemia	Q11. Fatigue	Q11. Gout	Q11. Inability to exercise	Q11. Hyperglycemia	Q11. Seizures	Q11. Muscle weakness	Q11. Weak eye muscles	Q11. Heart blocks	Q11. Stunted growth	Q11. Flaccid muscle	Q11. Developmental disabilities
HTH	HTH 1	1	0	0	0	2	1	DNK	0	2						5	2	0	1	1	1	1	1	1	1	1	1	1	0	0	0	0	0	1	1	1	0	1			4	5	6	7	8	9	10	11	12
HTH	HTH 2	0	3	3	0	2	4	DNK	0	0				3		5	2	0	3	3	3	3	3	1	3	2	2	0	0	0	0	0		3	2	3	0		2		4		6	7	8		10	11	12
HTH	HTH 3	1	4	1	0	1	1	1 to 3	0	0						5	1	0	1	1	1	1	1	1	0	1	0	2	0	0	0	0	0	0	2	2	0	1	2	3	4	5	6	7	8	9	10	11	12
HTH	HTH 4	1	2	2	0	1	0	DNK	2	2		1		3			2	0	1	1	0	1	1	1	2	2	1	1	0	0	0	0	0	1	1	1			2		4			7
HTH	HTH 5	0	4	1	0	1	1	2	0	1		1		3	4	5	2	4	1	1	1	1	1	1	3	1	1	1	0	0		0	1	1	1	1	0		2		4	5	6	7	8	9		11
HTH	HTH 6	0	3	1	0	1	1	0.2	0	1						5	2	2	2	2	2	2	2	3	2	2		2	2	2	2	2	2	1	0	0	0				4	5		7		9	10		12
HTH	HTH 7	0	1	1	0	0	1	10	0	2						5	0	0	0	1	0	0	1	2	2	1	0	1	1	0	1	0		1	1	2	0	1	2	3		5	6	7	8	9	10	11	12
HTH	HTH 8	0	0	0	0	1	1	DNK	0	2				3	4		2	1	1	0	0	0	0	0	1		1	0	0	0	0	0	0	0	0	1	0	1	2				6		8				12
HTH	HTH 9	1	1	1	0	1	4		2	2		1		3			2	3	1	1	1	0	1	1	1	0	0	1	0	0	0	0	0	1	1	1	0		2		4		6	7			10	11
HTH	HTH 10	0	1	2	0	1	1	5	0	0					4		2	2	2	1	1	1	2	2	1	2	0	2	0	0	0	0	1	1	1	1	0		2		4		6	7	8	9		11
HTH	HTH 11	0	0	0	0	1	0	<0.5	2	0		1					2	1	0	0	0	0	0	0	0	0	0	0	0	0	0	0	0	1	1	2	0		2			5	6	7	8	9		11	12
HTH	HTH 12	0	2	2	0	2	1	DNK	0	0		1		3		5	2	1	0	2	1	0	1	3	2	2	0	1	0	0	0	0	0	1	1	0	0		2	3	4	5	6	7	8	9	10	11	12
HTH	HTH 13	0	2	3	0	1	1	<5	0	1		1					0	0	1	1	1	1	1	1	2	1	1	1	1	1	0	0	0	1	1	1	0		2		4		6	7	8	9	10	11	12
HTH	HTH 14	0	3	3	0	1	1	0.1	0	0		1		3		5	2	0	1	1	1	1	1	1	1	1	1	1	0	0	0	0	0	1	1	1	0	1	2	3	4	5	6	7	8	9	10	11	12
TTH	TTH 1	0	0	0	1	1	0	<0.5	2	2		1		3			2	0	1	1	1	1	3	2	2	2	1	2	0	0	0	0	0	1	1	1	0	1	2	3	4	5	6	7	8	9	10	11	12
TTH	TTH 2	0	0	0	0	1	1	3	0	0				3	4	5	2	0	0	3	1		2	3	3	3	3	3	0	0	0	0	0	3	0	0	0	1	2		4		6	7	8	9	10	11	12
TTH	TTH 3	0	2	1	0	1	1	100	2	0	0						2	3	0	1	0	0	2	0	0		0	1	1	3	0	0	1	2	0	3		1	2					7
TTH	TTH 4	1	0	0	0	1	1	100	2	0	0						2	2	1	0	1	1	2	0	1	1	1	0	0	0	0	0	0	2	1	2		1	2					7
TTH	TTH 5	0	0	0	0	1	0	<1	0	2		1		3		5	2	0	2	1	1	1	3	1	2	2	1	2	0	0	0	0	0	1	1	1	0		2					7			10	11	12
TTH	TTH 6	1	4	1	0	1	0	<1	0	2		1		3		5	2	2	1	0	0	0	0	3	1	1	1	1	1	1	1	1	1	1	1	1	0		2					7			10	11	12
TTH	TTH 7	0	0	0	0	1	1	10	0	2				3			0	2	1	0	1	1	0	1	2	1	1	0	0	0	0	0	0	2	1	1	0		2				6	7	8	9	10	11	12
TTH	TTH 8	0	1	1	0	1	1	DNK	0	2					4		2	0	0	1	0	0	2	0	0	0	0	1	1	3	0	0	1	2	0	3	0				4		6	7	8		10	11	12
TTH	TTH 9	0	0	0	0	1	0	<5	2	0					4		2	0	0	0	0	0	0	0	0	0	0	0	0	0	0	0	0	0	0	1	0		2		4		6	7	8		10	11	12
TTH	TTH 10	0	3	1	0	1	0	5	0	0					4		1	2	2	1	0	0	2	1	2	1	1	1	0	0	0	0	0	2	0	2	0		2		4		6	7	8				12
TTH	TTH 11	0	0	0	0	1	1	5	0	2		1				5	1	2	2	2	2		2		2	2	2	2	1	1	1	1	1	2	2	2	0	1	2	3	4	5	6	7	8	9	10	11	12
TTH	TTH 12	1	1	1	0	1	1	DNK	0	1				3			2	3	1	1	1	1	1	1	1	1	1	1	0	0	0	0	0	1	1	1	0				4		6	7	8		10	11	12
TTH	TTH 13	0	0	0	0	2	1	DNK	0	2		1		3	4		2	0	0	0	0	0	0	0	1	0	0	0	0	0	0	0	0	0	1	1	0	1			4		6	7	8	9	10		12
TTH	TTH 14	0	2	1	0	1	1	5	0	0					4		0	0	1	1	1	1	1	1	1	1	0	1	0	0	0	0	0	0	1	1	0	1	2	3	4	5	6	7	8	9	10	11	12
TTH	TTH 15	0	0	0	0	0	1	3	0	1		1		3	4		2	2	1	1	1	1	1	1	1	1	1	1	0	0	0	0	0	1	1	1	0		2	3	4		6	7	8		10	11	12
TTH	TTH 16	1	0	1	0	2	1	1	0	2						5	2	2	1	1	1	1	1	2	1	1	0	0	0	0	0	0	0	1	1	1			2			5		7					12
TTH	TTH 17	0	0	1	0	1	1	1	0	0						5	2	2	0	1	1	2	2	3	2	1	1	1	2		1	1	1	2	2	2			2		4	5	6
TTH	TTH 18	0	1	1	1	1	0	1	0	0					4		2	2	1	1	1	1	2	2	2	2	2	1	1	1	1	1	1	1	1	1	0		2		4		6	7	8	9		11	12
TTH	TTH 19	0	0	1	0	1	0	1	2	2						5	2	3	0	0	0	0	0	0	0	2	0	0	0	0	0	0	0	0	0	0			2					7				11
TTH	TTH 20	0	0	0	0	1	0		2	2						5	1	1	1	1	0	0	2	1	1	2	1	0	0	0	0	0	0	0	1	1							6
KATH	KATH 1	1	1	1	0	1	1	30	0	0		1				5	2	0	1	1	1	1	1	2	3	2	1	1	1	1	1	1	3	1	1	1	0	1	2				6	7			10	11
KATH	KATH 2	1	2	1	1	1	1	5	0	0						5	2	0	1	1	0	0	2	0	3	1	0	1	0	0	0	0	2	1	2	0	0	1	2		4		6	7	8	9		11
KATH	KATH 3	0	2	2	1	1	1	DNK	0	2							2	0	2	2	1	0	1	1	3	2	2	2	0	0	0	0	2	1	1	0	0	1			4			7		9
KATH	KATH 4	1	2	2	0	1	1	DNK	2	2				3		5	0	4	1	1	1	1	1	1	2	0	0	0	0	0	0	0	1	1	1	1	0	1	2		4	5	6	7	8	9	10	11
KATH	KATH 5	1	2	1	0	0	1	5	2	0		1		3	4	5	2	2	1	2	1	1	2	1	3	2	1	2	0	0	0	0	2	2	2	1	0	1	2	3	4	5	6	7	8	9	10	11	12
KATH	KATH 6	1	1	2	0	0	1	3	0	0		1			4		2	3	2	1	1	1	2	1	2	2	0	1	0	0	0	0	2	1	2	1	0						6	7	8	9		11
KATH	KATH 7	1	1	2	0	0	1	3	0	2		1			4		2	3	2	1	1	1	2	1	2	2	0	1	0	0	0	0	2	1	2	1	0						6	7	8	9		11
KATH	KATH 8	1	3	1	1	0	0	DNK	0	2							2	0	1	1	1	0	1	1	1	1	1	1	0	0	0	0	1	1	1	0	0	1	2			5	6	7		9		11
KATH	KATH 9	0	3	3	1	1	0	DNK	2	2		1		3	4		2	4	1	1	0	0	1	1	2	2	0	0	0	0	0	0	1	0	1	0		1	2					7			10	11	12
KATH	KATH 10	1	2	2	1	1	0	1	2	2				3		5	2	1	1	1	1	1	1	2	3	1	0	1	0	0	0	0	1	1	1	0	0	1	2				6	7	8	9	10	11
KATH	KATH 11	1	2	1	1	1	0	DNK	0	2						5	2	1	1	1	1	1	1	1	3	1	1	1	0	0	0	0	2	0	1	0	0	1	2		4		6	7		9	10	11
KATH	KATH 12	0	1	0	1	1	1	1	0	1					4		1	2	1	1	1	1	3	2	1	1	0	1	0	0	0	0	0	1	1	2	0	1	2			5	6	7	8	9	10	11
KATH	KATH 13	1	1	1	0	1	1		0	0							2	1	1	1	1	1	1	1	1	1	1	1	0	0	0	0	0	1	1	1	0	1	2		4		6	7	8	9	10	11
KATH	KATH 14	1	1	2	0	1	1		0	0							2	1	1	1	1	1	1	1	1	1	1	1	0	0	0	0	0	1	1	1	0	1	2		4		6	7	8	9	10	11
KATH	KATH 15	1	0	0	0	1	1	5	2	0		1					0	1	2	1	1	1	2	2	2	2	1	1	0	0	0	0	0	1	1	1	0	1	2		4	5	6	7	8	9	10	11
KATH	KATH 16	1	1	1	0	1	1	0.1	0	2						5	2	1	2	1	1	1	1	1	1	1	1	1	0	0	0	0	0	1	1	1	0	1	2	3	4	5	6	7	8	9	10	11	12
KATH	KATH 17	0	1	1	0	1	1	5	0	2						5	2	1	2	1	1	1	1	1	1	1	1	1	0	0	0	0	0	1	1	1	0	1	2	3	4	5	6	7	8	9	10	11	12
KATH	KATH 18	1	1	1	0	1	1		0	2						5	2	0	2	1	1	1	1	1	1	1	1	1	0	0	0	0	0	1	1	1	0	1	2	3	4	5	6	7	8	9	10	11	12
KBTH	KBTH 1	1	1	1	0	1	1	DNK	0	2		1			4	5	2	0	2	2	2	0	3	3	1	3	3	1	0	0	0	0	0	0	0	0	0						6	7		9		11
KBTH	KBTH 2	1	0	0	0	0	1	5	0	2		1		3			2	0	2	2	2	1	2	1	2	2	1	1	0	0	0	0	0	2	2	2	0	1	2		4		6	7	8			11	12
KBTH	KBTH 3	1	1	1	0	1	0	No idea	2	2		1		3			0	4	2	0	1	0	2	1	3	1	1	1	0	0	0	0	0	1	1	1	0						6	7	8			11	12
KBTH	KBTH 4	0	1	1	0	2	0	1	0	2					4		0	0	3	2	1	3	3	2	3	2	1	0	0	0	0	0	0	3	1	3	0		2		4		6	7	8	9	10		12
KBTH	KBTH 5	1	1	1	1	2	0	1	2	2							2	4	0	0	0	0	0	0	0	0	0	0	0	0	0	0	0	0	0	0
KBTH	KBTH 6	1	1	1	0	2	4	Not sure	0	2						5	2	1	2	2	1	1	3	1	3	3	1	2	0	0	0	0	0	2	2	3	0	1	2				6	7
KBTH	KBTH 7	1	1	1	0	2	1	DNK	0	2					4		2	0	0	0	1	1	1	2	2	2	0	2	1	0	0	0	0	0	0	0	0	1	2	3		5		7	8	9	10	11	12
KBTH	KBTH 8	0	2	2	0	0	1	2	0	0					4		2	1	2	2	1	1	2	2	2	1	0	0	0	0	0	0	0	1	1	3	0				4		6	7	8	9		11	12
KBTH	KBTH 9	1	2	2	0	1	1	No idea	0	0						5	2	2	2	2	2	1	2	2	3	3	1	2	0	0	0	0	0	2	1	2	0	1	2		4		6	7	8	9	10	11	12
KBTH	KBTH 10	0	1	1	0	1	1	1	0	0						5	2	2	1	1	1	1	1	1	1	1	1	1	1	1	1	1	1	1	1	1	0				4		6	7	8	9	10	11	12
KBTH	KBTH 11	1	4	1	0	1	1		0	0					4		2	1	1	1	1	1	1	2	2	1	2	2	1	1	1	1	1	1	2	2			2			5	6	7
KBTH	KBTH 12	0	1	1	0	1	0	5	0	0		1		3	4		2	2	2	2	2	1	3	2	3	3	1	1	0	0	0	0	1	2	3	3	0	1					6	7					12
KBTH	KBTH 13	0	0	0	0	1	0		0	0		1		3		5	1	0	0	0	0	0	0	0	0	0	0	0	0	0	0	0	0	0	0	0	0		2	3	4	5	6			9	10		12
KBTH	KBTH 14	0	0	0	0	1	1	<1	0	2							2	4	0	1	0	0	2	1	1	1	0	0	0	0	0	0	0	2	1	2	0		2	3	4		6	7	8	9	10	11	12
KBTH	KBTH 15	0	2	1	0	1	1	4	1	0		1			4		2	2	1	1	1	1	1	1	1	1	1	1	1	1	1	1	1	1	1	1	0	1	2		4		6	7	8	9	10	11	12
KBTH	KBTH 16	1	0	0	0	1	1	1	0	2		1		3		5	2	0	1	1	2	0	2	2	1	1	1	0	0	0	0	0	0	1	1	3	0		2					7		9	10
KBTH	KBTH 17	0	0	0	0	1	1	5	0	1		1	2			5	2	4	1	1	2	2	1	1	1	2	1	1	0	0	0	0	1	2	3	3	0	1	2	3	4	5	6	7	8	9	10	11	12
KBTH	KBTH 18	1	4	1	0	0	1	Not sure	0	0						5	2	2	1	1	1	1	2	1	3	2	2	3	0	0	0	0	0	2	1	2	0	1	2	3	4	5	6	7	8	9	10	11	12
KBTH	KBTH 19	0	3	1	0	1	1	2	0	0		1		3	4		0	0	1	1	1	1	2	2	2	1	1	1	0	0	0	0	0	2	2	2	0		2		4	5	6	7	8			11
KBTH	KBTH 20	0	1	1	0	0	1	10	1	0				3		5	2	2	2	2	1	1	2	2	2	2	2	1	0	0	0	0	0	2	2	3	0	1	2	3	4	5	6	7	8	9	10	11	12
KBTH	KBTH 21	0	0	0	1	1	0	DNK	2	2				3			2	3	1	2	0	2	2	1	2	2	2	1	0	0	0	0	0	0	2	1	0		2		4			7				11
KBTH	KBTH 22	1	1	1	0	1	1	0.3	0	0					4		1	2	1	2	2	1	2	1	1	1	1	1	1	1	1	1	1	1	1	1			2	3						9
KBTH	KBTH 23	0	0	0	0	0	1	1	0	0		1		3	4	5	2	3	2	1	1	1	2	1	1	1	1	2	0	0	0	0	0	1	1	2	0		2		4			7	8	9	10	11	12
KBTH	KBTH 24	1	1	1	0	0	1	<5	0	2		1		3		5	2	3	1	1	1	0	2	3	3	3	0	3	0	0	0	0	0	1	1	3	0	1	2			5	6	7	8	9			12
KBTH	KBTH 25	1	4	2	0	1	1	1	0	2						5	2	1	1	1	1	1	2	1	2	1	1	1	0	0	0	0	0	1	1	2		1	2	3		5					10
KBTH	KBTH 26	0	4	2	0	1	1		2	2						5	2	1	2	1	1	1	1	1	2	1	0	0	0	0	0	0	0	1	1	1			2				6	7	8
KBTH	KBTH 27	0	3	1	0	1	1	2	2	0		1		3	4		2	3	1	1	2	0	3	1	2	2	1	3	0	0	0	0	0	2	2	3		1			4	5		7	8
KBTH	KBTH 28	0	1	1	0	1	1	0.8	0	0				3			1	2	1	0	1	2	1	1	0	1	1	1	0	0	0	0	0	1	0	0						5			8	9			12
KBTH	KBTH 29	0	0	0	0	0	1	3	0	0	0	1				5	2	2	2	1	1	0	2	2	3	2	1	3	0	0	0	0	0	2	2	1	0		2		4		6	7	8	9		11	12
KBTH	KBTH 30	1	0	0	0	1	0	1	0	0						5	1	2	1	0	1	0	2	1	3	3	0	1	0	0	0	0	0	1	1	1	0		2		4		6	7	8	9	10	11
KBTH	KBTH 31	0	1	1	0	1	1	0.5	0	0		1		3		5	0	0	0	0	0	0	0	0	0	0	0	0	0	0	0	0	0	0	0	0	0	1	2	3	4	5	6	7	8	9	10	11	12
KBTH	KBTH 32	0	0	0	0	2	1		0	0						5	1	0	1	1	1	2	2	2	2	2	1	1	0	0	0	0	0	1	1	1	0		2	3		5	6	7	8	9	10	11	12
KBTH	KBTH 33	1	0	1	0	1	1	0.1	0	0		1		3	4		2	2	1	1	2	1	2	1	1	1	0	0	0	0	0	0	0	2	1	1	0	1	2		4	5	6	7	8	9	10	11	12
KBTH	KBTH 34	0	0	0	0	1	1	<10	0	2				3		5	2	3	2	1	1	2	2	1	2	1	1	2	0	0	0	0	0	2	1	2	0	1	2	3	4	5	6	7	8	9	10	11	12
KBTH	KBTH 35	1	1	1	0	1	1	5	0	0		1		3		5	1	3	2	1	2	1	2	2	2	2	0	0	0	0	0	0	0	2	2	3	0		2			5	6	7					12
KBTH	KBTH 36	0	1	1	0	1	1	2	0	0		1		3		5	2	0	2	1	2	1	2	2	2	1	1	2	0	0	0	0	0	2	3	3	0	1				5	6	7			10	11	12
KBTH	KBTH 37	1	1	1	0	1	1	0.5	0	2				3			0	0	1	1	1	1	1	1	1	1	1	1	1	1	1	1	1	1	1	1	0	1	2	3	4	5	6	7	8	9	10	11	12
KBTH	KBTH 38	1	1	1	0	1	1		2	2		1		3			2	2	2	1	1	1	2	2	3	2	2	3	1	0	0	0	0	3	2	2	0		2		4		6	7	8	9		11
KBTH	KBTH 39	1	0	0	0	1	1	0.5	0	2				3	4		0	1	1	1	1	1	3	2	2	1	1	1	1	1	0	0	0	2	1	3	0							7	8		10	11	12
KBTH	KBTH 40	0	2	1	0	1	1	5	0	2		1		3	4		0	4	1	1	1	1	1	1	1	2	0	2	0	0	0	1	0	2	1	1	0		2		4		6	7	8	9		11	12
KBTH	KBTH 41	1	0	1	0	1	1		0	2		1			4		2	4	1	1	1	1	2	1	2	1	0	0	0	0	0	0	0	2	1	1	0		2		4		6	7	8			11
KBTH	KBTH 42	1	1	1	0	1	1	10	0	0		1		3		5	2	1	2	2	1	2	2	2	2	2	2	2	1	1	1	1	1	2	2	2	0		2	3	4	5	6	7	8	9	10	11	12
KBTH	KBTH 43	0	4	3	0	0	2		0	0						5	1	2	1	1	1	1	1	1	1	1	1	1	1	1	1	1	1	2	2	2	0	1	2					7				11
KBTH	KBTH 44	1	0	1	0	1	1		0	2						5	1	1	2	2	1	1	3	1	2	2	2	1	0	0	0	0	0	3	2	3	0		2				6	7	8				12
KBTH	KBTH 45	0	1	0	0	1	2	<10	0	1		1				5	0	2	1	2	1	2	2	2	2	2	2	2	1	1	1	1	1	3	3	3		1	2	3	4			7	8			11	12
KBTH	KBTH 46	0	3	2	0	1	0		0	0					4		2	1	0	0	0	0	0	0	0	0	0	0	0	0	0	0	0	0	0	0	0				4		6	7	8
KBTH	KBTH 47	0	0	0	1	1	2	5	0	0		1		3		5	1	4	1	2	2	1	3	2	1	1	1	0	0	0	0	0	0	0	0	2	0		2		4	5		7			10	11
KBTH	KBTH 48	1	2	3	1	1	1	1	0	0		1		3			2	1	2	2	2	0	2	2	1	1	0	0	0	0	0	0	0	1	2	3	0				4		6	7
KBTH	KBTH 49	0	1	2	0	1	0	0.5	0	0					4		2	1	2	2	3	3	3	3	1	1	1	1	0	0	0	0	0	1	1	2	0	1	2	3	4	5	6	7	8	9	10	11	12
KBTH	KBTH 50	0	1	1	0	1	1	0.1	0	2					4		0	0	1	1	1	0	2	1	2	2	1	2	0	0	0	0	0	1	2	1	0		2				6		8			11	12
KBTH	KBTH 51	1	2	3	0	1	1		0	2							2	2	3	3	2	1	3	2	3	3	2	3	0	0	0	0	0	3	3	3	0		2		4				8				12
KBTH	KBTH 52	1	0	0	0	1	1	5	0	0					4		0	2	2	1	2	1	2	1	3	1	1	1	0	0	0	0	0	2	2	2	0	1					6	7	8				12
KBTH	KBTH 53	1	1	2	0	1	1		0	0						5	2	2	2	2	2	2	2	2	2	2	2	1	0	0	0	0	0	1	1	3						5
KBTH	KBTH 54	1	1	1	0	1	1	<10	0	0		1		3	4		1	1	1	1	1	2	2	2	2	2	1	1	1	1	1	1	1	2	1	2	0		2		4		6	7	8	9		11	12
KBTH	KBTH 55	0	0	0	0	1	2	0.001	0	0					4		2	0	0	1	1	0	1	1	1	1	1	1	1	1	1	1	1	1	1	1	0		2				6	7		9	10		12
KBTH	KBTH 56	0	0	0	0	1	1	1	0	2		1		3	4		1	0	2	2	2	1	3	2	2	2	1	3	0	0	0	0	0	2	2	3	0	1	2	3	4	5	6	7	8	9	10	11	12
KBTH	KBTH 57	0	0	1	0	1	1	5	0	0		1			4	5	2	1	2	2	2	1	3	2	2	2	1	3	0	0	0	0	0	2	2	3	0		2	3		5	6		8		10		12
KBTH	KBTH 58	0	2	3	0	1	1	2	0	2		1					2	0	1	2	3	1	1	3	1	1	1	1	0	0	0	0	0	3	2	1			2		4		6	7	8	9	10	11	12
KBTH	KBTH 59	0	1	1	1	1	1	1	0	0	0			3	4		2	2	2	2	2	1	3	2	2	2	1	2	1	1	1	1	1	1	1	2	0	1	2		4		6	7
KBTH	KBTH 60	0	1	2	0	1	1	1	0	0		1		3		5	2	0	1	2	2	1	2	3	2	2	1	2	0	0	0	0	0	2	2	3	0	1		3		5	6	7	8	9	10	11	12
KBTH	KBTH 61	1	0	0	0	1	1	0.5	0	0		1		3	4		2	0	1	1	2	1	3	2	2	2	1	3	0	0	0	0	0	2	2	3	0	1	2	3	4	5	6	7	8	9	10	11	12
KBTH	KBTH 62	0	2	2	0	1	1	0.1	0	0						5	2	2	1	2	1	1	2	2	2	2	0	0	0	0	0	0	0	2	2	2	0	1	2		4	5	6	7	8	9	10
KBTH	KBTH 63	0	3	2	0	1	0	<1	0	0		1		3	4		0	2	0	0	0	0	0	0	0	0	0	0	0	0	0	0	0	0	0	2	0					5	6	7	8	9
CCTH	CCTH 1	1	1	1	0	0	2	1	0	2						5	2	0	1	2	1	1	2	2	3	1	1	1	0	0	0	0	0	2	1	3	0	1	2	3	4	5	6	7	8	9	10	11	12
CCTH	CCTH 2	0	0	0	0	0	1	2 to 3	0	0		1		3	4		2	1	1	1	1	0	2	1	1	1	1	1	0	0	0	0	0	2	1	1	0			3	4	5	6				10	11	12
CCTH	CCTH 3	1	4	1	1	1	0	3	0	2		1		3		5	0	2	1	0	0	0	1	0	1	0	0	1	0	0	0	0	0	1	1	1	0		2				6	7	8			11
CCTH	CCTH 4	0	4	2	0	1	0		0	2				3			0	3	1	1	1	1	2	1	3	1	0	0	0	0	0	0	0	1	1	2	0		2				6	7			10	11	12
CCTH	CCTH 5	0	1	1	0	1	1	1	0	2		1		3		5	2	0	1	2	2	1	3	1	1	2	1	1	1	1	1	1	1	2	2	2	0				4		6	7	8			11	12
CCTH	CCTH 6	0	1	1	0	1	1	1	0	0		1		3		5	2	0	2	1	1	1	2	1	1	1	1	1	1	1	1	1	1	1	1	1	0	1	2	3	4	5	6	7	8	9	10	11	12
CCTH	CCTH 7	0	3	2	0	0	1		0	0				3		5	2	3	1	1	1	1	2	2	3	2	1	0	0	0	0	0	0	3	1	2	0				4			7	8
CCTH	CCTH 8	0	0	0	0	1	0		2	2		1		3			2	1	1	1	1	0	0	0	1	0	0	0	0	0	0	0	0	1	1	1	0		2		4			7	8	9		11	12
CCTH	CCTH 9	0	0	0	0	1	0	0.23	0	2					4		0	0	0	1	1	1	3	1	1	1	0	0	0	0	0	0	0	0	0	1	0		2		4		6	7	8	9	10	11	12
CCTH	CCTH 10	0	1	1	1	1	1		0	2				3			2	3	2	1	1	0	0	0	0	0	0	0	0	0	0	0	0	0	1	1	0						6	7	8			11
CCTH	CCTH 11	0	4	3	0	0	2		0	0					4		2	3	1	0	1	1	2	2	2	1	1	1	0	0	0	0	0	1	1	2	0	1	2		4	5	6	7	8	9	10	11	12
CCTH	CCTH 12	0	0	0	1	1	1		2	2			2				2	2	0	0	0	0	0	0	0	0	0	0	0	0	0	0	0	0	0	0			2	3		5		7		9
CCTH	CCTH 13	0	0	0	0	1	0	10	0	2		1		3			2	3	0	0	0	0	0	0	0	0	0	0	0	0	0	0	0	0	0	0	0		2				6	7	8		10	11	12
[truncated: 20 more columns]

## Sheet: Sheet2
Nervous system dysfunction	85.17
Anemia	44.53
Fatigue	77.34
Gout	27.34
Inability to exercise	61.72
Hyperglycemia	42.19
Seizures	78.13
Muscle weakness	89.84
Weak eye muscles	71.09
Heart blocks	58.59
Stunted growth	56.25
Flaccid muscle	70.31
Developmental disabilities	62.5
Wasting	55.47
Poor coordination	71.09
Stroke	42.19
High blood pressure	34.38
